# Supplementary material for: Exploring the Effects of Six Weeks of Resistance Training on the Fecal Microbiome of Older Adult Males: Secondary Analysis of a Peanut Protein Supplemented Randomized Controlled Trial
Source: Sports (Basel). 2022 Apr 22;10(5):65. doi: 10.3390/sports10050065 (PMC9145250; doi:10.3390/sports10050065)
Supplement: Supplementary file 1 [file sports-10-00065-s001.zip]

Archive with 1 entries (1 files):
- sports-1643057-supplementary.pdf
